# Supplementary material for: Association between Age of Onset of Hypertension and Incident Atrial Fibrillation
Source: J Pers Med. 2022 Jul 21;12(7):1186. doi: 10.3390/jpm12071186 (PMC9317856; doi:10.3390/jpm12071186)
Supplement: Supplementary file 1 [file jpm-12-01186-s001.zip]

Archive with 1 entries (1 files):
- jpm-1815987-supplementary.pdf
